# Supplementary material for: The Effect of Sleep Impairment, as Assessed by the CASIS Questionnaire, in Patients with Chronic Obstructive Pulmonary Disease on Disease Severity and Physical and Mental Health: A Cross-Sectional Study in Primary Care
Source: Biomedicines. 2024 Jul 24;12(8):1644. doi: 10.3390/biomedicines12081644 (PMC11351845; doi:10.3390/biomedicines12081644)
Supplement: Supplementary file 1 [file biomedicines-12-01644-s001.zip]

Archive with 1 entries (1 files):
- biomedicines-3045233-supplementary.pdf
